# Supplementary material for: Strong hybrid male incompatibilities impede the spread of a selfish chromosome between populations of a fly
Source: Evol Lett. 2018 May 10;2(3):169–79. doi: 10.1002/evl3.55 (PMC6121854; doi:10.1002/evl3.55)
Supplement: Supplementary file 4 — Table S1. List of the isolines collected from the four locations that were used in the experiments. [file EVL3-2-169-s004.ods]

## Sheet: Sheet1
Tunisia (2013)	Spain (2013)	UK (2011)	Morocco (2015)
TabA31 35	PumN4 18	DS4 19	AmzC4 24
TabA33 39	PumN16 2	DS13 18	AmzC5 23
TabB8 37	PumN24 29	DS16 20	AmzC1 23
TabB11 38	PumO3 28	DS20 21	AmzB3 22
TabB13 36	PumO11 26	DS23 12	AmzB15 23
TabB21 32	PumO15 31	DS24 11	AmzC6 23
TabB29 34	PumP4 25	DS33 22	AmzC17 19
TabC2 32	PumP7 27	DS35 10	AmzB13 19
TabC9 30	PumR2 14		AmzC2 19
TabC18 34	PumR4 20		AmzB5 13
TabC26 34	PumR7 27		AmzC21 9
TabC28 34	PumR8 10
TabC29 23	PumS4 29
TabC39 13	PumS8 22
TabE4 36	PumS10 10
	PumS12 24
