# Supplementary material for: Strong hybrid male incompatibilities impede the spread of a selfish chromosome between populations of a fly
Source: Evol Lett. 2018 May 10;2(3):169–79. doi: 10.1002/evl3.55 (PMC6121854; doi:10.1002/evl3.55)
Supplement: Supplementary file 5 — Table S2. The proportion of female offspring produced from wild males caught in Tunisia and Spain collected in 2013. [file EVL3-2-169-s005.ods]

## Sheet: Sheet1
Proportion of offspring female	Tunisia (n= 146)	Spain (n = 320)	Morocco (n=135)
0.3-0.4	1	9	8
0.4-0.5	32	86	22
0.5-0.6	83	175	50
0.6-0.7	22	41	21
0.7-0.8	3	7	8
0.8-0.9	3	0	3
0.9-1.0	12	2	23
