# Supplementary material for: Strong hybrid male incompatibilities impede the spread of a selfish chromosome between populations of a fly
Source: Evol Lett. 2018 May 10;2(3):169–79. doi: 10.1002/evl3.55 (PMC6121854; doi:10.1002/evl3.55)
Supplement: Supplementary file 6 — Table S3. Tukey's post hoc tests on the differences in offspring produced by three types of X chromosome (Driving SRs—“SRs”, nondriving Tunisian—“Tun” and nondriving Spanish—“Spa”) on two different population genetic backgrounds (100% their own native background—Nat or 50%/50% their own background and that of a different population—Hyb). [file EVL3-2-169-s006.ods]

## Sheet: Sheet1
Tukey’s HSD tests SRs specific incompatibility (fig 2a)
	Difference	lower CI	Upper CI	P adjusted
SRs:Hyb - Spa:Hyb	24.808	32.969	16.646	< 0.001
Tun:Hyb - Spa:Hyb	0.566	8.245	7.112	0.999
Spa:Nat - Spa:Hyb	3.122	10.912	4.667	0.861
SRs:Nat - Spa:Hyb	0.07	7.723	7.582	1
Tun:Nat - Spa:Hyb	1.7649	9.555	6.025	0.987
Tun:Hyb - SRs:Hyb	24.241	16.008	32.474	< 0.001
Pum:Nat - SRs:Hyb	21.686	13.349	30.022	< 0.001
SRs:Nat - SRs:Hyb	24.737	16.529	32.946	< 0.001
Tun:Nat – SRs:Hyb	23.043	14.707	31.38	< 0.001
Spa:Nat – Tun:Hyb	2.555	10.42	5.309	0.938
SRs:Nat – Tun:Hyb	0.496	7.232	8.225	0.999
Tun:Nat – Tun:Hyb	1.198	9.062	6.666	0.997
SRs:Nat – Spa:Nat	3.051	4.787	10.89	0.875
Tun:Nat – Spa:Nat	1.357	6.616	9.33	0.996
Tun:Nat – SRs:Nat	1.694	9.533	6.145	0.989
