# Supplementary material for: Strong hybrid male incompatibilities impede the spread of a selfish chromosome between populations of a fly
Source: Evol Lett. 2018 May 10;2(3):169–79. doi: 10.1002/evl3.55 (PMC6121854; doi:10.1002/evl3.55)
Supplement: Supplementary file 7 — Table S4. Differences in the number of offspring produced by SRs males when introgressed onto 39 isolines across three populations (Spain, n = 16; Tunisia, n = 15; United Kingdom, n = 8). [file EVL3-2-169-s007.ods]

## Sheet: Sheet1
TukeysHSD tests comparing population level off.produced (fig 2b)
	Difference	lower CI	Upper CI	P adjusted
Spain-UK	6.518	3.897	16.934	0.289
Tunisia-UK	34.293	23.762	44.824	< 0.001
Spain-Tunisia	27.775	19.13	36.42	< 0.001
