# Supplementary material for: Strong hybrid male incompatibilities impede the spread of a selfish chromosome between populations of a fly
Source: Evol Lett. 2018 May 10;2(3):169–79. doi: 10.1002/evl3.55 (PMC6121854; doi:10.1002/evl3.55)
Supplement: Supplementary file 8 — Table S5. The offspring production, offspring sex ratio, and the X chromosome status of males produced by backcrossing hybrid females carrying one SRs and one Spanish X chromosome to either a Tunisian or a Spanish male. [file EVL3-2-169-s008.ods]

## Sheet: Sheet1
Male parent	Male No.	Total offspring	% offspring female	X Chromosome ID
Tunisia	1*	54	100	SRs
	2	0	NA	No ID
	3*	18	98	SRs
	4	25	44	Spain
	5*	56	100	SRs
	6	0	NA	No ID
	7	63	47	Spain
	8*	59	100	SRs
	9*	41	95	SRs
	10*	62	100	SRs
	11	71	56	Spain
	12	61	46	Spain
	13*	83	100	SRs
	14	62	52	Spain
	15	69	47	Spain
Spain	1	52	52	Spain
	2	63	55	Spain
	3	0	NA	No ID
	4	0	NA	No ID
	5	1	NA	No ID
	6	42	59	Spain
	7	0	NA	No ID
	8	71	45	Spain
	9	45	53	Spain
	10	0	NA	No ID
	11	24	38	Spain
	12	0	NA	No ID
	13	1	NA	No ID
	14	3	NA	No ID
	15	0	NA	No ID
	16	1	NA	No ID
	17	73	53	Spain
	18	0	NA	No ID
