# Supplementary material for: Strong hybrid male incompatibilities impede the spread of a selfish chromosome between populations of a fly
Source: Evol Lett. 2018 May 10;2(3):169–79. doi: 10.1002/evl3.55 (PMC6121854; doi:10.1002/evl3.55)
Supplement: Supplementary file 9 — Table S6. Differences between three populations in the proportion of offspring that are female when an SRs male was introgressed onto an isoline from that population. [file EVL3-2-169-s009.ods]

## Sheet: Sheet1
TukeysHSD tests comparing population level suppression for (fig 5)
	Difference	lower CI	Upper CI	P adjusted
Spain-UK	0.00682	0.042	0.0556	0.937
Tunisia-UK	0.08567	0.135	0.0363	< 0.001
Spain-Tunisia	0.09250	0.133	0.0519	< 0.001
